# Supplementary material for: Alterations of plant architecture and phase transition by the phytoplasma virulence factor SAP11
Source: J Exp Bot. 2018 Aug 28;69(22):5389–401. doi: 10.1093/jxb/ery318 (PMC6255702; doi:10.1093/jxb/ery318)
Supplement: Supplementary Tables [file ery318_suppl_supplementary_tables.xlsx]

## Sheet: Sheet1
Supplementary Table S1. Primer sequences for plasmid constructions and qRT-PCR.
Purpose/Category/Name		Primer sequences (Forward/Reverse)†
Co-expression assay
	35S::SFP-TCP2	5' ACTGGGATCCATGATTGGAGATCTAATGAAGAAT 3' / 5' CTAGACTAGTTCAGTTCTTGCCTTTACCCTTATG 3'
	35S::SFP-TCP3	5' ACTGGGATCCATGGCACCAGATAACGACCATTTC 3' / 5' CTAGGACGTCTTAATGGCGAGAATCGGATGAAGC 3'
	35S::SFP-TCP4	5' ACTGGGATCCATGTCTGACGACCAATTCCATCAC 3' / 5' CTAGCCTAGGTCAATGGCGAGAAATAGAGGAAGC 3'
	35S::SFP-TCP5	5' ACTGGGATCCATGAGATCAGGAGAATGTGATGAA 3' / 5' CTAGACTAGTTCAAGAATCTGATTCATTATCGCT 3'
	35S::SFP-TCP10	5' ACTGGGATCCATGGGACTTAAAGGATATAGCGTC 3' / 5' CTAGACTAGTTTAGAGGTGTGAGTTTGGAGGAGA 3'
	35S::SFP-TCP12	5' ACTGGGATCCATGTTTCCTTCTCTAGATACCAAT 3' / 5' CTAGACTAGTTCAGTAGCAGAGATAATCATATAG 3'
	35S::SFP-TCP14	5' ACTGGGATCCATGCAAAAGCCAACATCAAGTATC 3' / 5' CTAGCCTAGGCTAATCTTGCTGATCCTCCTCATC 3'
	35S::SFP-TCP18	5' ACTGACGCGTATGAACAACAACATTTTCAGTACT 3' / 5' CTAGACTAGTTCAATACATGTTTTGATAGTTGTG 3'
	35S::SFP-TCP20	5' ACTGACGCGTATGGATCCCAAGAACCTAAATCGT 3' / 5' CTAGACTAGTTTAACGACCTGAGCCTTGAGAATC 3'
	35S::SFP-TCP24	5' ACTGGGATCCATGGAGGTTGACGAAGACATTGAG 3' / 5' CTAGACTAGTCTATCTCCTTTCCTTTGCCTTGTC 3'
	35S::TB1-SFP	5' ACTGCTCGAGATG CTTCCTTTCTTCGATTCCCC 3' / 5' CTAGACGCGTGCAGTAGTGCCGCGAATTGGCGTA 3'
Recombinant protein
	His-SUMO-SAP11PnWB	5' ACTGGGATCCGCTCCCGAAAAAAATGATAAAGGT 3' / 5' CTAGCTCGAGTTATTTTTTAGAATCATCAGGCTT 3'
Subcellular localization assay
	35S::YFP-SAP11AYWB	5' ACTGCTCGAGGAATGTCTCCTAAGAAAGAGTCATCT 3' / 5' CTAGCCCGGGTTACTTCTTAGAATCATCAGGCTG 3'
	35S::YFP-SAP11CaPM	5' ACTGCTCGAGGAATGTCACCTCCAAAAAAGGATAGT 3' / 5' CTAGCCCGGGTCACTTTTTTCCCTTATCCTTGTT 3'
	35S::YFP-SAP11PnWB	5' ACTGCTCGAGGAATGGCACCAAAAAAGCATGGAAAG 3' / 5' CTAGCCCGGGTTACTTTTTAAGATTATCTGGCTTC 3'
	35S::YFP-SAP11OYM	5' ACTGCTCGAGGAATGGCACCAGAAAAGAACGATAAG 3' / 5' CTAGCCCGGGTCACTTTTTAGAATCATCAGGCTT 3'
qRT-PCR
	SOC1 (At2G45660)	5' AGCTCAAGCAAAAGGAGAAA 3' / 5' ACAATTGCGTCTCTACTTCAG 3'
	LFY (At5G61850)	5' ACCAAGGTGACGAACCAAGT 3' / 5' TCTCACCGCGTTCTTTAAAC 3'
	FUL (AT5G60910)	5' GTCCAATGCTCCAACTCTTC 3' / 5' TAGGACGTAACATCCAAGCC 3'
	AP1 (AT1G69120)	5' AGGAGCAGTGGGATCAGCAG 3' / 5' GATCATTCCTCCTCATTGCC 3'
	AP2 (AT4G36920)	5' ATGCGGCTCAGGATGAACCA 3' / 5' CGCCGGAAACAGTGAGAATC 3'
	SPL2 (AT5G43270)	5' CAGTAAAGAAAAGGTCACAA 3'/ 5' ATGGTGATCAAGGGTAAAAC 3'
	SPL3 (AT2G33810)	5' GTAGTGGAGTTTGTCAGGTCG 3' / 5' GCGTGAAACCTGCTGCATTG 3'
	SPL4 (AT1G53160)	5' CTTTCTCTCAGGACTTAACCA 3' / 5' ACCTGACCATTGATTCCTCT 3'
	SPL5 (AT3G15270)	5' ACTGTTGCAGGGGTCAGGCA 3' / 5' GTTGACCGCTAAACCCTCTCC 3'
	SPL6 (AT1G69170)	5' CGCACCTCTCAAGATGTAGT 3' / 5' GGTTCATCTTTGAAACTCACG 3'
	SPL9 (AT2G42200)	5' ACAAGGGAATTGGCGACTCA 3' / 5' CTAGGTGCAGGTGGTGGTTG 3'
	SPL10 (AT1G27370)	5' CATTCAACTTCCAGACAAAGG 3' / 5' TGTGTTTGATCCCTTGTGAA 3'
	SPL11 (AT1G27360)	5' CAGCCGTATGTTCTCTACATC 3' / 5' ATGGCTGCACATGTGGTTGG 3'
	SPL15 (AT3G57920)	5' AGCAGCAACTTCAGACACCA 3' / 5' GGTACTGCTGATGTGTTGAGA 3'
	Actin (At3g18780)	5' CGTACAACCGGTATTGTGCTG 3' / 5' GTAGTCAACAGCAACAAAGGAG 3'
†Underline indicates restriction site.

## Sheet: Sheet2
Supplementary Table S2. Summary of the morphological comparison of independent Arabidopsis T1 transgenic plants.
Plants	No. of dwarf/total plants, (%)	No. of crinkled/total plants, (%)	No. of bushy/total plants, (%)
Vector only	0/75 (0)†	0/75 (0)*	0/75 (0)†
35S::SAP11AYWB	139/156 (89)†	134/156 (86)*	134/156 (86)**
35S::SAP11CaPM	50/72 (69)†	26/72 (36)*	35/72 (49)**
35S::SAP11PnWB	0/146 (0)†	0/146 (0)*	135/146 (93)†
35S::SAP11OYM	0/66 (0)†	0/66 (0)*	52/66 (79)†
† Measured 38 days after germination
* Measured 24 days after germination
** Measured 50 days after germination

## Sheet: Sheet3
Supplementary Table S3. Summary of the subcellular localization comparison of SAP11 effectors.
Constructs	Arabidopsis mesophyll protoplasts		N. benthamiana leaves
	nucleus only†	nucleus and cytoplasm*	nucleus only†	nucleus and cytoplasm*
35S::YFP only	0/63 (0)	63/63 (100)	0/106 (0)	106/106 (100)
35S::YFP-SAP11AYWB	63/63 (100)	0/63 (0)	117/117 (100)	0/117 (0)
35S::YFP-SAP11CaPM	0/66 (0)	66/66 (100)	0/114 (0)	114/114 (100)
35S::YFP-SAP11PnWB	0/69 (0)	69/69 (100)	0/101 (0)	101/101 (100)
35S::YFP-SAP11OYM	0/68 (0)	68/68 (100)	0/108 (0)	108/108 (100)
† Number (percentage) of cells counted that show localization of SAP11 effectors in nucleus only
* Number (percentage) of cells counted that show localization of SAP11 effectors in both nucleus and cytoplasm
